# Supplementary material for: Increased Entropic Brain Dynamics during DeepDream-Induced Altered Perceptual Phenomenology
Source: Entropy (Basel). 2021 Jun 30;23(7):839. doi: 10.3390/e23070839 (PMC8306862; doi:10.3390/e23070839)
Supplement: Supplementary file 1 [file entropy-23-00839-s001.zip]

Archive with 1 entries (1 files):
- entropy-1221252-supplementary.pdf
